# Supplementary material for: Unraveling the Position Effect of Spiroxanthene-Based n-Type Hosts for High-Performance TADF–OLEDs
Source: Nanomaterials (Basel). 2023 Sep 8;13(18):2517. doi: 10.3390/nano13182517 (PMC10537283; doi:10.3390/nano13182517)
Supplement: Supplementary file 1 [file nanomaterials-13-02517-s001.zip]

Archive with 1 entries (1 files):
- nanomaterials-2595068-supplementary.pdf
